# Supplementary material for: Control of telomere length in yeast by SUMOylated PCNA and the Elg1 PCNA unloader
Source: eLife. 2023 Aug 2;12:RP86990. doi: 10.7554/eLife.86990 (PMC10396338; doi:10.7554/eLife.86990)
Supplement: Figure 2—source data 1. [file elife-86990-fig2-data1.zip]

Archive with 10 entries (9 files):
- Figure 2/
- Figure 2/Fig 2A annotated.pptx
- Figure 2/Fig 2BCenter.pptx
- Figure 2/Fig 2BLeft.pptx
- Figure 2/Fig2BRIGHT.pptx
- Figure 2/Figure 2A_Source Data.JPG
- Figure 2/Source Fig2B LEFT.zip
- Figure 2/Source Fig2B Right.zip
- Figure 2/Source Fig2BCenter.zip
- Figure 2/Fig 2 B with MWM(1).pptx
