# Supplementary material for: Control of telomere length in yeast by SUMOylated PCNA and the Elg1 PCNA unloader
Source: eLife. 2023 Aug 2;12:RP86990. doi: 10.7554/eLife.86990 (PMC10396338; doi:10.7554/eLife.86990)
Supplement: Figure 3—source data 1. [file elife-86990-fig3-data1.zip]

Archive with 7 entries (7 files):
- Figure 3E annotated.pptx
- Figure 3E_Actin.jpg
- Figure 3E_Cdc13_IP.jpg
- Figure 3E_Cdc13_WCE.jpg
- Figure 3E_Pol30_IP.jpg
- Figure 3E_Pol30_WCE.jpg
- Figure 3E with MWM.pptx
