# Supplementary material for: Control of telomere length in yeast by SUMOylated PCNA and the Elg1 PCNA unloader
Source: eLife. 2023 Aug 2;12:RP86990. doi: 10.7554/eLife.86990 (PMC10396338; doi:10.7554/eLife.86990)
Supplement: Figure 5—source data 1. [file elife-86990-fig5-data1.zip]

Archive with 6 entries (5 files):
- Figure 5/
- Figure 5/Fig 5A annotated.pptx
- Figure 5/Fig 5E annotated.pptx
- Figure 5/Source Fig 5A.zip
- Figure 5/Source Fig 5E.zip
- Figure 5 with MWM.pptx
