# Supplementary material for: Control of telomere length in yeast by SUMOylated PCNA and the Elg1 PCNA unloader
Source: eLife. 2023 Aug 2;12:RP86990. doi: 10.7554/eLife.86990 (PMC10396338; doi:10.7554/eLife.86990)
Supplement: Figure 5—figure supplement 1—source data 1. [file elife-86990-fig5-figsupp1-data1.zip]

Archive with 4 entries (3 files):
- Figure 5 Suppl1/
- Figure 5 Suppl1/Fig 5 Suppl1 annotated.pptx
- Figure 5 Suppl1/Source Fig 5 suppl 1.zip
- Figure 5 figure supplement 1 with MWM.pptx
